# Supplementary material for: Pharmacological and Pathological Effects of Mulberry Leaf Extract on the Treatment of Type 1 Diabetes Mellitus Mice
Source: Curr Issues Mol Biol. 2023 Jun 29;45(7):5403–21. doi: 10.3390/cimb45070343 (PMC10378407; doi:10.3390/cimb45070343)
Supplement: Supplementary file 1 [file cimb-45-00343-s001.zip]

Archive with 2 entries (2 files):
- Supplementary Information (revise).pdf
- Supplementary materials (raw data).pdf
